# Supplementary material for: The Phylodynamics of Seasonal Influenza A/H1N1pdm Virus in China Between 2009 and 2019
Source: Front Microbiol. 2020 Apr 28;11:735. doi: 10.3389/fmicb.2020.00735 (PMC7228120; doi:10.3389/fmicb.2020.00735)
Supplement: Supplementary file 1 [file Data_sheet_1.xlsx]

## Sheet: Sheet1
Supplementary file 1. Viruses sequenced in this study.
Isolate_Id	PB2 Segment_Id	PB1 Segment_Id	PA Segment_Id	HA Segment_Id	NP Segment_Id	NA Segment_Id	M Segment_Id	NS Segment_Id	Isolate_Name	Subtype	Lineage	Location	Host	Collection_Date
EPI_ISL_365603	EPI1494609	EPI1494610	EPI1494611	EPI1494612	EPI1494655	EPI1494656	EPI1494657	EPI1494658	A/human/Shanghai/1829/2018(H1N1)	A/H1N1	pdm09	Asia / China	Human	2018-01-13
EPI_ISL_365610	EPI1494659	EPI1494660	EPI1494661	EPI1494662	EPI1494663	EPI1494664	EPI1494665	EPI1494666	A/human/Shanghai/1823/2018(H1N1)	A/H1N1	pdm09	Asia / China	Human	2018-01-13
EPI_ISL_365611	EPI1494667	EPI1494668	EPI1494669	EPI1494670	EPI1494671	EPI1494672	EPI1494673		A/human/Shanghai/1833/2018(H1N1)	A/H1N1	pdm09	Asia / China	Human	2018-01-13
EPI_ISL_365612	EPI1494674	EPI1494675	EPI1494676	EPI1494677	EPI1494678	EPI1494679			A/human/Shanghai/1873/2018(H1N1)	A/H1N1	pdm09	Asia / China	Human	2018-01-13
EPI_ISL_365604	EPI1494613	EPI1494614	EPI1494649	EPI1494650	EPI1494651	EPI1494652	EPI1494653	EPI1494654	A/human/Shanghai/18141/2018(H1N1)	A/H1N1	pdm09	Asia / China	Human	2018-01-15
EPI_ISL_365613	EPI1494680	EPI1494681	EPI1494682	EPI1494683	EPI1494684	EPI1494685	EPI1494686	EPI1494687	A/human/Shanghai/18123/2018(H1N1)	A/H1N1	pdm09	Asia / China	Human	2018-01-15
EPI_ISL_365605	EPI1494615	EPI1494616	EPI1494617	EPI1494618	EPI1494619	EPI1494620	EPI1494621		A/human/Shanghai/18200/2018(H1N1)	A/H1N1	pdm09	Asia / China	Human	2018-01-16
EPI_ISL_365606	EPI1494622	EPI1494623	EPI1494624	EPI1494625	EPI1494626		EPI1494627	EPI1494628	A/human/Shanghai/18223/2018(H1N1)	A/H1N1	pdm09	Asia / China	Human	2018-01-16
EPI_ISL_365607	EPI1494629	EPI1494630	EPI1494631	EPI1494632	EPI1494633		EPI1494634	EPI1494635	A/human/Shanghai/18196/2018(H1N1)	A/H1N1	pdm09	Asia / China	Human	2018-01-16
EPI_ISL_365608	EPI1494636	EPI1494637	EPI1494638		EPI1494639		EPI1494640		A/human/Shanghai/18235/2018(H1N1)	A/H1N1	pdm09	Asia / China	Human	2018-01-16
EPI_ISL_365609	EPI1494641	EPI1494642	EPI1494643	EPI1494644	EPI1494645	EPI1494646	EPI1494647	EPI1494648	A/human/Shanghai/18252/2018(H1N1)	A/H1N1	pdm09	Asia / China	Human	2018-01-16
EPI_ISL_365614	EPI1494688	EPI1494689	EPI1494690	EPI1494691	EPI1494692	EPI1494693		EPI1494694	A/human/Shanghai/18315/2018(H1N1)	A/H1N1	pdm09	Asia / China	Human	2018-01-17
EPI_ISL_365615	EPI1494695	EPI1494696	EPI1494697	EPI1494698	EPI1494699	EPI1494700	EPI1494701	EPI1494702	A/human/Shanghai/18508/2018(H1N1)	A/H1N1	pdm09	Asia / China	Human	2018-01-24
EPI_ISL_365616	EPI1494703	EPI1494704	EPI1494705	EPI1494706	EPI1494708	EPI1494707	EPI1494709	EPI1494710	A/human/Shanghai/18569/2018(H1N1)	A/H1N1	pdm09	Asia / China	Human	2018-01-25
EPI_ISL_365617	EPI1494711	EPI1494712	EPI1494713	EPI1494714	EPI1494715	EPI1494716	EPI1494717		A/human/Shanghai/18565/2018(H1N1)	A/H1N1	pdm09	Asia / China	Human	2018-01-25
EPI_ISL_365618	EPI1494718	EPI1494719	EPI1494720	EPI1494721	EPI1494722	EPI1494723	EPI1494724		A/human/Shanghai/18581/2018(H1N1)	A/H1N1	pdm09	Asia / China	Human	2018-01-25
EPI_ISL_365619	EPI1494725	EPI1494726	EPI1494727	EPI1494728	EPI1494729		EPI1494730		A/human/Shanghai/18574/2018(H1N1)	A/H1N1	pdm09	Asia / China	Human	2018-01-25
EPI_ISL_365620	EPI1494731	EPI1494732	EPI1494733	EPI1494734	EPI1494735	EPI1494736	EPI1494737	EPI1494738	A/human/Shanghai/18652/2018(H1N1)	A/H1N1	pdm09	Asia / China	Human	2018-01-26
EPI_ISL_365621	EPI1494739			EPI1494740					A/human/Shanghai/18656/2018(H1N1)	A/H1N1	pdm09	Asia / China	Human	2018-01-26
EPI_ISL_365622	EPI1494741			EPI1494742					A/human/Shanghai/18713/2018(H1N1)	A/H1N1	pdm09	Asia / China	Human	2018-01-29
EPI_ISL_365623	EPI1494743	EPI1494744	EPI1494745	EPI1494746	EPI1494747	EPI1494748	EPI1494749		A/human/Shanghai/18740/2018(H1N1)	A/H1N1	pdm09	Asia / China	Human	2018-01-30
EPI_ISL_365624	EPI1494750	EPI1494751	EPI1494752	EPI1494753	EPI1494754	EPI1494755	EPI1494756	EPI1494757	A/human/Shanghai/18791/2018(H1N1)	A/H1N1	pdm09	Asia / China	Human	2018-01-31
EPI_ISL_365625	EPI1494758	EPI1494759	EPI1494760	EPI1494761	EPI1494762	EPI1494763	EPI1494764		A/human/Shanghai/18814/2018(H1N1)	A/H1N1	pdm09	Asia / China	Human	2018-01-31
EPI_ISL_365626	EPI1494765	EPI1494766	EPI1494767	EPI1494768	EPI1494769	EPI1494770	EPI1494771	EPI1494772	A/human/Shanghai/18881/2018(H1N1)	A/H1N1	pdm09	Asia / China	Human	2018-01-31
EPI_ISL_365627	EPI1494773	EPI1494774	EPI1494775	EPI1494776	EPI1494777		EPI1494778	EPI1494779	A/human/Shanghai/18884/2018(H1N1)	A/H1N1	pdm09	Asia / China	Human	2018-01-31
EPI_ISL_365628	EPI1494780	EPI1494781	EPI1494782	EPI1494783	EPI1494784		EPI1494785	EPI1494786	A/human/Shanghai/18771/2018(H1N1)	A/H1N1	pdm09	Asia / China	Human	2018-01-31
EPI_ISL_365629	EPI1494787	EPI1494788	EPI1494789	EPI1494790		EPI1494791	EPI1494792		A/human/Shanghai/18812/2018(H1N1)	A/H1N1	pdm09	Asia / China	Human	2018-01-31
EPI_ISL_365630	EPI1494793	EPI1494794	EPI1494795	EPI1494796	EPI1494797	EPI1494798	EPI1494799	EPI1494800	A/human/Shanghai/18852/2018(H1N1)	A/H1N1	pdm09	Asia / China	Human	2018-01-31
EPI_ISL_365631	EPI1494801	EPI1494802	EPI1494803	EPI1494804	EPI1494805	EPI1494806	EPI1494807		A/human/Shanghai/18855/2018(H1N1)	A/H1N1	pdm09	Asia / China	Human	2018-01-31
EPI_ISL_365632	EPI1494808			EPI1494809					A/human/Shanghai/18788/2018(H1N1)	A/H1N1	pdm09	Asia / China	Human	2018-01-31
EPI_ISL_365633	EPI1494810	EPI1494811	EPI1494812		EPI1494813	EPI1494814	EPI1494815	EPI1494816	A/human/Shanghai/18975/2018(H1N1)	A/H1N1	pdm09	Asia / China	Human	2018-02-08
EPI_ISL_365634	EPI1494817	EPI1494818	EPI1494819	EPI1494820		EPI1494821	EPI1494822	EPI1494823	A/human/Shanghai/18983/2018(H1N1)	A/H1N1	pdm09	Asia / China	Human	2018-02-08
EPI_ISL_365635	EPI1494824	EPI1494825	EPI1494826		EPI1494827			EPI1494828	A/human/Shanghai/181006/2018(H1N1)	A/H1N1	pdm09	Asia / China	Human	2018-02-08
EPI_ISL_365636	EPI1494829	EPI1494830	EPI1494831	EPI1494832	EPI1494833	EPI1494834	EPI1494835	EPI1494836	A/human/Shanghai/18951/2018(H1N1)	A/H1N1	pdm09	Asia / China	Human	2018-02-08
EPI_ISL_365637	EPI1494837	EPI1494838	EPI1494839	EPI1494840	EPI1494841		EPI1494842		A/human/Shanghai/181007/2018(H1N1)	A/H1N1	pdm09	Asia / China	Human	2018-02-08
EPI_ISL_365638	EPI1494843			EPI1494844					A/human/Shanghai/18926/2018(H1N1)	A/H1N1	pdm09	Asia / China	Human	2018-02-08
EPI_ISL_365639	EPI1494845	EPI1494846	EPI1494847	EPI1494848	EPI1494849	EPI1494850	EPI1494851	EPI1494852	A/human/Shanghai/192/2019(H1N1)	A/H1N1	pdm09	Asia / China	Human	2019-01-14
EPI_ISL_365640	EPI1494853	EPI1494854	EPI1494855	EPI1494856	EPI1494857	EPI1494858	EPI1494859	EPI1494860	A/human/Shanghai/196/2019(H1N1)	A/H1N1	pdm09	Asia / China	Human	2019-01-14
EPI_ISL_365641	EPI1494861	EPI1494862	EPI1494863	EPI1494864	EPI1494865	EPI1494866	EPI1494867	EPI1494868	A/human/Shanghai/1920/2019(H1N1)	A/H1N1	pdm09	Asia / China	Human	2019-01-14
EPI_ISL_365642	EPI1494869	EPI1494870	EPI1494871	EPI1494872	EPI1494873	EPI1494874	EPI1494875	EPI1494876	A/human/Shanghai/1929/2019(H1N1)	A/H1N1	pdm09	Asia / China	Human	2019-01-14
EPI_ISL_365643	EPI1494877	EPI1494878	EPI1494879	EPI1494880	EPI1494881	EPI1494882	EPI1494883	EPI1494884	A/human/Shanghai/1940/2019(H1N1)	A/H1N1	pdm09	Asia / China	Human	2019-01-14
EPI_ISL_365644	EPI1494885	EPI1494886	EPI1494887	EPI1494888	EPI1494889	EPI1494890	EPI1494891	EPI1494892	A/human/Shanghai/1943/2019(H1N1)	A/H1N1	pdm09	Asia / China	Human	2019-01-14
EPI_ISL_365645	EPI1494893	EPI1494894	EPI1494895	EPI1494896	EPI1494897	EPI1494898	EPI1494899	EPI1494900	A/human/Shanghai/1944/2019(H1N1)	A/H1N1	pdm09	Asia / China	Human	2019-01-14
EPI_ISL_365646	EPI1494901	EPI1494902	EPI1494903	EPI1494904	EPI1494905	EPI1494906	EPI1494907	EPI1494908	A/human/Shanghai/1947/2019(H1N1)	A/H1N1	pdm09	Asia / China	Human	2019-01-14
EPI_ISL_365647	EPI1494909	EPI1494910	EPI1494911	EPI1494912	EPI1494913	EPI1494914	EPI1494915	EPI1494916	A/human/Shanghai/1948/2019(H1N1)	A/H1N1	pdm09	Asia / China	Human	2019-01-14
EPI_ISL_365648	EPI1494917	EPI1494918	EPI1494919		EPI1494920	EPI1494921	EPI1494922	EPI1494923	A/human/Shanghai/1967/2019(H1N1)	A/H1N1	pdm09	Asia / China	Human	2019-01-14
EPI_ISL_365649	EPI1494924	EPI1494925	EPI1494926	EPI1494927	EPI1494928	EPI1494929	EPI1494930	EPI1494931	A/human/Shanghai/1981/2019(H1N1)	A/H1N1	pdm09	Asia / China	Human	2019-01-14
EPI_ISL_365650	EPI1494932	EPI1494933	EPI1494934	EPI1494935	EPI1494936	EPI1494937	EPI1494938	EPI1494939	A/human/Shanghai/1983/2019(H1N1)	A/H1N1	pdm09	Asia / China	Human	2019-01-14
EPI_ISL_365651	EPI1494940	EPI1494941	EPI1494942	EPI1494943	EPI1494944	EPI1494945	EPI1494946	EPI1494947	A/human/Shanghai/1986/2019(H1N1)	A/H1N1	pdm09	Asia / China	Human	2019-01-14
EPI_ISL_365652	EPI1494948	EPI1494949	EPI1494950	EPI1494951	EPI1494952	EPI1494953	EPI1494954	EPI1494955	A/human/Shanghai/1988/2019(H1N1)	A/H1N1	pdm09	Asia / China	Human	2019-01-14
EPI_ISL_365653	EPI1494956	EPI1494957	EPI1494958	EPI1494959	EPI1494960	EPI1494961	EPI1494962	EPI1494963	A/human/Shanghai/19108/2019(H1N1)	A/H1N1	pdm09	Asia / China	Human	2019-01-15
EPI_ISL_365654	EPI1494964	EPI1494965	EPI1494966	EPI1494967	EPI1494968	EPI1494969	EPI1494970	EPI1494971	A/human/Shanghai/19112/2019(H1N1)	A/H1N1	pdm09	Asia / China	Human	2019-01-15
EPI_ISL_365655	EPI1494972	EPI1494973	EPI1494974	EPI1494975	EPI1494976	EPI1494977	EPI1494978	EPI1494979	A/human/Shanghai/19119/2019(H1N1)	A/H1N1	pdm09	Asia / China	Human	2019-01-15
EPI_ISL_365656	EPI1494980	EPI1494981	EPI1494982	EPI1494983	EPI1494984	EPI1494985	EPI1494986	EPI1494987	A/human/Shanghai/19120/2019(H1N1)	A/H1N1	pdm09	Asia / China	Human	2019-01-15
EPI_ISL_365657	EPI1494988	EPI1494989			EPI1494990	EPI1494991	EPI1494992	EPI1494993	A/human/Shanghai/19125/2019(H1N1)	A/H1N1	pdm09	Asia / China	Human	2019-01-15
EPI_ISL_365658	EPI1494994	EPI1494995	EPI1494996	EPI1494997	EPI1494998	EPI1494999	EPI1495000	EPI1495001	A/human/Shanghai/19155/2019(H1N1)	A/H1N1	pdm09	Asia / China	Human	2019-01-15
EPI_ISL_365659	EPI1495002	EPI1495003	EPI1495004	EPI1495005	EPI1495006	EPI1495007	EPI1495008	EPI1495009	A/human/Shanghai/19157/2019(H1N1)	A/H1N1	pdm09	Asia / China	Human	2019-01-15
EPI_ISL_365660	EPI1495010	EPI1495011	EPI1495012	EPI1495013	EPI1495014	EPI1495015	EPI1495016	EPI1495017	A/human/Shanghai/19158/2019(H1N1)	A/H1N1	pdm09	Asia / China	Human	2019-01-15
EPI_ISL_365661	EPI1495018	EPI1495019			EPI1495020	EPI1495021	EPI1495022	EPI1495023	A/human/Shanghai/19174/2019(H1N1)	A/H1N1	pdm09	Asia / China	Human	2019-01-15
EPI_ISL_365662	EPI1495024	EPI1495025	EPI1495026	EPI1495027	EPI1495028	EPI1495029	EPI1495030	EPI1495031	A/human/Shanghai/19176/2019(H1N1)	A/H1N1	pdm09	Asia / China	Human	2019-01-15
EPI_ISL_365663	EPI1495032	EPI1495033	EPI1495034	EPI1495035	EPI1495036	EPI1495037	EPI1495038	EPI1495039	A/human/Shanghai/19181/2019(H1N1)	A/H1N1	pdm09	Asia / China	Human	2019-01-15
EPI_ISL_365664	EPI1495040	EPI1495041	EPI1495042	EPI1495043	EPI1495044	EPI1495045	EPI1495046	EPI1495047	A/human/Shanghai/19194/2019(H1N1)	A/H1N1	pdm09	Asia / China	Human	2019-01-15
EPI_ISL_365665	EPI1495048	EPI1495049	EPI1495050	EPI1495051	EPI1495052	EPI1495053	EPI1495054	EPI1495055	A/human/Shanghai/19195/2019(H1N1)	A/H1N1	pdm09	Asia / China	Human	2019-01-15
EPI_ISL_365666	EPI1495056	EPI1495057	EPI1495058	EPI1495059	EPI1495060	EPI1495061	EPI1495062	EPI1495063	A/human/Shanghai/19202/2019(H1N1)	A/H1N1	pdm09	Asia / China	Human	2019-01-15
EPI_ISL_365667	EPI1495064	EPI1495065	EPI1495066	EPI1495067	EPI1495068	EPI1495069	EPI1495070	EPI1495071	A/human/Shanghai/19210/2019(H1N1)	A/H1N1	pdm09	Asia / China	Human	2019-01-15
EPI_ISL_365668	EPI1495072	EPI1495073	EPI1495074	EPI1495075	EPI1495076	EPI1495077	EPI1495078	EPI1495079	A/human/Shanghai/19103/2019(H1N1)	A/H1N1	pdm09	Asia / China	Human	2019-01-16
EPI_ISL_366047	EPI1497986	EPI1497987		EPI1497988	EPI1497989	EPI1497990	EPI1497991		A/human/Shanghai/1887/2018(H3N2)	A/H3N2		Asia / China	Human	2018-01-13
EPI_ISL_366048	EPI1497992	EPI1497993	EPI1497994	EPI1497995	EPI1497996	EPI1497997	EPI1497998	EPI1497999	A/human/Shanghai/18144/2018(H3N2)	A/H3N2		Asia / China	Human	2018-01-15
EPI_ISL_366049	EPI1498000	EPI1498001	EPI1498002	EPI1498003	EPI1498004	EPI1498005		EPI1498006	A/human/Shanghai/18113/2018(H3N2)	A/H3N2		Asia / China	Human	2018-01-15
EPI_ISL_366050	EPI1498007	EPI1498008	EPI1498009	EPI1498010	EPI1498011	EPI1498012	EPI1498013	EPI1498014	A/human/Shanghai/18214/2018(H3N2)	A/H3N2		Asia / China	Human	2018-01-16
EPI_ISL_366051	EPI1498015	EPI1498016	EPI1498017	EPI1498018	EPI1498019	EPI1498020	EPI1498021	EPI1498022	A/human/Shanghai/18215/2018(H3N2)	A/H3N2		Asia / China	Human	2018-01-16
EPI_ISL_366052	EPI1498023	EPI1498024	EPI1498025	EPI1498026	EPI1498027	EPI1498028	EPI1498029	EPI1498030	A/human/Shanghai/18220/2018(H3N2)	A/H3N2		Asia / China	Human	2018-01-16
EPI_ISL_366053	EPI1498031	EPI1498032	EPI1498033	EPI1498034	EPI1498035	EPI1498036	EPI1498037	EPI1498038	A/human/Shanghai/18407/2018(H3N2)	A/H3N2		Asia / China	Human	2018-01-17
EPI_ISL_366054	EPI1498039	EPI1498040			EPI1498041	EPI1498042	EPI1498043	EPI1498044	A/human/Shanghai/18470/2018(H3N2)	A/H3N2		Asia / China	Human	2018-01-23
EPI_ISL_366055	EPI1498045	EPI1498046	EPI1498047	EPI1498048	EPI1498049	EPI1498050	EPI1498051	EPI1498052	A/human/Shanghai/18607/2018(H3N2)	A/H3N2		Asia / China	Human	2018-01-25
EPI_ISL_366056	EPI1498053	EPI1498054	EPI1498055	EPI1498056	EPI1498057	EPI1498058	EPI1498059	EPI1498060	A/human/Shanghai/18594/2018(H3N2)	A/H3N2		Asia / China	Human	2018-01-25
EPI_ISL_366057	EPI1498061	EPI1498062	EPI1498063	EPI1498064	EPI1498065	EPI1498066	EPI1498067	EPI1498068	A/human/Shanghai/18617/2018(H3N2)	A/H3N2		Asia / China	Human	2018-01-25
EPI_ISL_366058	EPI1498069	EPI1498070		EPI1498071	EPI1498072		EPI1498073	EPI1498074	A/human/Shanghai/18660/2018(H3N2)	A/H3N2		Asia / China	Human	2018-01-26
EPI_ISL_366059	EPI1498075						EPI1498076	EPI1498077	A/human/Shanghai/18854/2018(H3N2)	A/H3N2		Asia / China	Human	2018-01-31
EPI_ISL_366060	EPI1498078	EPI1498079	EPI1498080	EPI1498081	EPI1498082	EPI1498083	EPI1498084	EPI1498085	A/human/Shanghai/1911/2019(H3N2)	A/H3N2		Asia / China	Human	2019-01-14
EPI_ISL_366061	EPI1498086	EPI1498087	EPI1498088	EPI1498089	EPI1498090	EPI1498091	EPI1498092	EPI1498093	A/human/Shanghai/1918/2019(H3N2)	A/H3N2		Asia / China	Human	2019-01-14
EPI_ISL_366062		EPI1498096	EPI1498097	EPI1498098	EPI1498099	EPI1498100	EPI1498101	EPI1498102	A/human/Shanghai/1923/2019(H3N2)	A/H3N2		Asia / China	Human	2019-01-14
EPI_ISL_366063	EPI1498103	EPI1498104	EPI1498105	EPI1498106	EPI1498107	EPI1498108		EPI1498109	A/human/Shanghai/1928/2019(H3N2)	A/H3N2		Asia / China	Human	2019-01-14
EPI_ISL_366064	EPI1498110	EPI1498111	EPI1498112	EPI1498113	EPI1498115	EPI1498116	EPI1498117	EPI1498118	A/human/Shanghai/1931/2019(H3N2)	A/H3N2		Asia / China	Human	2019-01-14
EPI_ISL_366065	EPI1498121	EPI1498123	EPI1498125	EPI1498126	EPI1498128	EPI1498129	EPI1498131	EPI1498132	A/human/Shanghai/1932/2019(H3N2)	A/H3N2		Asia / China	Human	2019-01-14
EPI_ISL_366066	EPI1498136	EPI1498137	EPI1498138	EPI1498139	EPI1498140	EPI1498141		EPI1498142	A/human/Shanghai/1942/2019(H3N2)	A/H3N2		Asia / China	Human	2019-01-14
EPI_ISL_366067	EPI1498143	EPI1498144					EPI1498145		A/human/Shanghai/1946/2019(H3N2)	A/H3N2		Asia / China	Human	2019-01-14
EPI_ISL_366068	EPI1498146	EPI1498147	EPI1498148	EPI1498149	EPI1498150	EPI1498151	EPI1498152	EPI1498153	A/human/Shanghai/1958/2019(H3N2)	A/H3N2		Asia / China	Human	2019-01-14
EPI_ISL_366069	EPI1498154	EPI1498155			EPI1498157	EPI1498158	EPI1498159		A/human/Shanghai/1961/2019(H3N2)	A/H3N2		Asia / China	Human	2019-01-14
EPI_ISL_366087	EPI1498221	EPI1498235	EPI1498250	EPI1498256	EPI1498257	EPI1498258	EPI1498259	EPI1498260	A/human/Shanghai/1965/2019(H3N2)	A/H3N2		Asia / China	Human	2019-01-14
EPI_ISL_366115	EPI1498261	EPI1498262	EPI1498263	EPI1498264	EPI1498265	EPI1498266	EPI1498267	EPI1498268	A/human/Shanghai/1968/2019(H3N2)	A/H3N2		Asia / China	Human	2019-01-14
EPI_ISL_366116	EPI1498269	EPI1498270	EPI1498271	EPI1498272	EPI1498273	EPI1498274	EPI1498275	EPI1498276	A/human/Shanghai/1973/2019(H3N2)	A/H3N2		Asia / China	Human	2019-01-14
EPI_ISL_366117	EPI1498277				EPI1498278		EPI1498279		A/human/Shanghai/19104/2019(H3N2)	A/H3N2		Asia / China	Human	2019-01-15
EPI_ISL_366118	EPI1498280	EPI1498281	EPI1498282	EPI1498283	EPI1498284	EPI1498285	EPI1498286	EPI1498287	A/human/Shanghai/19139/2019(H3N2)	A/H3N2		Asia / China	Human	2019-01-15
EPI_ISL_366119	EPI1498288	EPI1498289	EPI1498290	EPI1498295	EPI1498291	EPI1498292	EPI1498293	EPI1498294	A/human/Shanghai/19149/2019(H3N2)	A/H3N2		Asia / China	Human	2019-01-15
EPI_ISL_366120	EPI1498296	EPI1498297	EPI1498298	EPI1498299	EPI1498300	EPI1498301	EPI1498302	EPI1498303	A/human/Shanghai/19165/2019(H3N2)	A/H3N2		Asia / China	Human	2019-01-15
EPI_ISL_366121	EPI1498304	EPI1498305	EPI1498306	EPI1498307	EPI1498308	EPI1498309	EPI1498310	EPI1498311	A/human/Shanghai/19170/2019(H3N2)	A/H3N2		Asia / China	Human	2019-01-15
EPI_ISL_366122	EPI1498312	EPI1498313	EPI1498314	EPI1498315	EPI1498316	EPI1498317	EPI1498318	EPI1498319	A/human/Shanghai/19188/2019(H3N2)	A/H3N2		Asia / China	Human	2019-01-15
EPI_ISL_366123	EPI1498320	EPI1498321	EPI1498322	EPI1498323	EPI1498324	EPI1498325	EPI1498326	EPI1498327	A/human/Shanghai/19211/2019(H3N2)	A/H3N2		Asia / China	Human	2019-01-15
