# Supplementary material for: The Phylodynamics of Seasonal Influenza A/H1N1pdm Virus in China Between 2009 and 2019
Source: Front Microbiol. 2020 Apr 28;11:735. doi: 10.3389/fmicb.2020.00735 (PMC7228120; doi:10.3389/fmicb.2020.00735)
Supplement: Supplementary file 2 [file Data_Sheet_2.ZIP]

Archive with 3 entries (2 files):
- Supplementary file 2.mp4
- __MACOSX/
- __MACOSX/._Supplementary file 2.mp4
